# Supplementary material for: ﻿Species groups, subgroups, and key to world species of the genus Schizotetranychus Trägårdh, 1915 (Acari, Prostigmata, Tetranychidae)
Source: Zookeys. 2024 Sep 4;1211:131–50. doi: 10.3897/zookeys.1211.127353 (PMC11391120; doi:10.3897/zookeys.1211.127353)
Supplement: XML Treatment for Schizotetranychus [file zookeys.1211.127353-treatment1.xml]

<!DOCTYPE tp:taxon-treatment
  PUBLIC "-//TaxonX//DTD Taxonomic Treatment Publishing DTD v0 20100105//EN" "tax-treatment-NSO.dtd">
<tp:taxon-treatment xmlns:tp="http://www.plazi.org/taxpub"><tp:treatment-meta><kwd-group><label>Taxon classification</label><kwd>
              <named-content content-type="kingdom">Animalia</named-content>
            </kwd><kwd>
              <named-content content-type="order">Trombidiformes</named-content>
            </kwd><kwd>
              <named-content content-type="family">Tetranychidae</named-content>
            </kwd></kwd-group><mixed-citation publication-type="journal"><person-group><name><surname>Kamran</surname><given-names>Muhammad</given-names></name><name><surname>Hafeez</surname><given-names>Abdul</given-names></name><name><surname>Alatawi</surname><given-names>Fahad Jaber</given-names></name><name><surname>Flechtmann</surname><given-names>Carlos Holger Wenzel</given-names></name></person-group><article-title>﻿Species groups, subgroups, and key to world species of the genus <italic><tp:taxon-name><tp:taxon-name-part taxon-name-part-type="genus" reg="Schizotetranychus">Schizotetranychus</tp:taxon-name-part></tp:taxon-name></italic> Trägårdh, 1915 (<tp:taxon-name><tp:taxon-name-part taxon-name-part-type="subclass">Acari</tp:taxon-name-part></tp:taxon-name>, <tp:taxon-name><tp:taxon-name-part taxon-name-part-type="order">Prostigmata</tp:taxon-name-part></tp:taxon-name>, <tp:taxon-name><tp:taxon-name-part taxon-name-part-type="family">Tetranychidae</tp:taxon-name-part></tp:taxon-name>)</article-title><source>Zookeys</source><day>04</day><month>09</month><year>2024</year><volume>1211</volume><fpage>131</fpage><lpage>150</lpage><pub-id pub-id-type="doi">10.3897/zookeys.1211.127353</pub-id></mixed-citation></tp:treatment-meta><tp:nomenclature><label>﻿Genus</label><tp:taxon-name>
            <object-id xmlns:xlink="http://www.w3.org/1999/xlink" content-type="arpha" xlink:type="simple">ACE9D756-FA61-5466-9DD9-F1CDC4E7C863</object-id>
            <tp:taxon-name-part taxon-name-part-type="genus" reg="Schizotetranychus">Schizotetranychus</tp:taxon-name-part>
          </tp:taxon-name><tp:taxon-authority>Trägårdh</tp:taxon-authority></tp:nomenclature><tp:treatment-sec sec-type="type species" id="SECID0EXMAC"><title>Type species.</title><p><italic><tp:taxon-name><tp:taxon-name-part taxon-name-part-type="genus" reg="Tetranychus">Tetranychus</tp:taxon-name-part><tp:taxon-name-part taxon-name-part-type="species" reg="schizopus">schizopus</tp:taxon-name-part></tp:taxon-name></italic> Zacher, 1913.</p></tp:treatment-sec><tp:treatment-sec sec-type="diagnosis" id="SECID0EINAC"><title>Diagnosis.</title><p>Dorsal hysterosoma with ten pairs of setae (<italic>c<sub>1-3</sub></italic>, <italic>d<sub>1-2</sub></italic>, <italic>e<sub>1-2</sub></italic>, <italic>f<sub>1-2</sub></italic>, and <italic>h<sub>1</sub></italic>), setae <italic>h<sub>2</sub></italic> and <italic>h<sub>3</sub></italic> present on ventral opisthosoma, empodial claw divided deeply into two claw-like structures, palp tarsus with seven structures/ setae (one spinneret, two eupathidia, one solenidion, three setiform setae); dorsal hysterosoma medially usually with transverse striations, but may be longitudinal or irregular between <italic>d<sub>1</sub></italic> and <italic>e<sub>1</sub></italic>; two sets of duplex setae on tarsus I present distally, nearly adjacent to each other.</p><sec sec-type="﻿Background and taxonomic review of the genus Schizotetranychus" id="SECID0ESOAC"><title>﻿Background and taxonomic review of the genus <italic><tp:taxon-name><tp:taxon-name-part taxon-name-part-type="genus" reg="Schizotetranychus">Schizotetranychus</tp:taxon-name-part></tp:taxon-name></italic></title><p>The genus <italic><tp:taxon-name><tp:taxon-name-part taxon-name-part-type="genus" reg="Schizotetranychus">Schizotetranychus</tp:taxon-name-part></tp:taxon-name></italic> was erected by <xref ref-type="bibr" rid="B66">Trägårdh (1915)</xref> based on <italic><tp:taxon-name><tp:taxon-name-part taxon-name-part-type="genus" reg="Tetranychus">Tetranychus</tp:taxon-name-part><tp:taxon-name-part taxon-name-part-type="species" reg="schizopus">schizopus</tp:taxon-name-part></tp:taxon-name></italic> Zacher, 1913 and distinguished from the genus <italic><tp:taxon-name><tp:taxon-name-part taxon-name-part-type="genus" reg="Tetranychus">Tetranychus</tp:taxon-name-part></tp:taxon-name></italic> by having the leg empodia divided deeply into two claw-like structures. Two years later, <xref ref-type="bibr" rid="B6">Banks (1917)</xref> erected the genus <italic><tp:taxon-name><tp:taxon-name-part taxon-name-part-type="genus" reg="Stigmaeopsis">Stigmaeopsis</tp:taxon-name-part></tp:taxon-name></italic> and designated <italic>St. <tp:taxon-name><tp:taxon-name-part taxon-name-part-type="genus" reg="Stigmaeopsis"/><tp:taxon-name-part taxon-name-part-type="species" reg="celarius">celarius</tp:taxon-name-part></tp:taxon-name></italic> Banks its type species. <xref ref-type="bibr" rid="B6">Banks (1917)</xref> described the genus <italic><tp:taxon-name><tp:taxon-name-part taxon-name-part-type="genus" reg="Stigmaeopsis">Stigmaeopsis</tp:taxon-name-part></tp:taxon-name></italic> very briefly and did not provide any diagnostic characters which could separate it from the closely related genus <italic><tp:taxon-name><tp:taxon-name-part taxon-name-part-type="genus" reg="Schizotetranychus">Schizotetranychus</tp:taxon-name-part></tp:taxon-name></italic>. Later, <xref ref-type="bibr" rid="B39">McGregor (1950)</xref> synonymized the monospecific genus <italic><tp:taxon-name><tp:taxon-name-part taxon-name-part-type="genus" reg="Stigmaeopsis">Stigmaeopsis</tp:taxon-name-part></tp:taxon-name></italic> with <italic><tp:taxon-name><tp:taxon-name-part taxon-name-part-type="genus" reg="Schizotetranychus">Schizotetranychus</tp:taxon-name-part></tp:taxon-name></italic>. This synonymy was accepted and followed by <xref ref-type="bibr" rid="B51">Pritchard and Baker (1955)</xref>, <xref ref-type="bibr" rid="B4">Baker and Pritchard (1960)</xref>, <xref ref-type="bibr" rid="B70">Tuttle and Baker (1968)</xref>, <xref ref-type="bibr" rid="B29">Gutierrez (1968)</xref>, <xref ref-type="bibr" rid="B41">Meyer (1974</xref>, <xref ref-type="bibr" rid="B42">1987</xref>), <xref ref-type="bibr" rid="B71">Tuttle et al. (1976)</xref>, <xref ref-type="bibr" rid="B9">Bolland et al. (1998)</xref>, and <xref ref-type="bibr" rid="B15">Ehara (1999)</xref>.</p><p>For the first time, <xref ref-type="bibr" rid="B15">Ehara (1999)</xref> introduced species groups in the genus <italic><tp:taxon-name><tp:taxon-name-part taxon-name-part-type="genus" reg="Schizotetranychus">Schizotetranychus</tp:taxon-name-part></tp:taxon-name></italic> by dividing the nine <italic><tp:taxon-name><tp:taxon-name-part taxon-name-part-type="genus" reg="Schizotetranychus">Schizotetranychus</tp:taxon-name-part></tp:taxon-name></italic> species reported from Japan into two species groups: <italic><tp:taxon-name><tp:taxon-name-part taxon-name-part-type="genus" reg="Schizotetranychus"/><tp:taxon-name-part taxon-name-part-type="species" reg="schizopus">schizopus</tp:taxon-name-part></tp:taxon-name></italic> (six species) with transverse striations in the anterior portion of dorsocentral area on dorsal opisthosoma and <italic><tp:taxon-name><tp:taxon-name-part taxon-name-part-type="genus" reg="Schizotetranychus"/><tp:taxon-name-part taxon-name-part-type="species" reg="celarius">celarius</tp:taxon-name-part></tp:taxon-name></italic> (three species) with longitudinal striations in the anterior portion of dorsocentral area on dorsal opisthosoma.</p><p>Later, <xref ref-type="bibr" rid="B61">Saito et al. (2004)</xref> reinstated the genus <italic><tp:taxon-name><tp:taxon-name-part taxon-name-part-type="genus" reg="Stigmaeopsis">Stigmaeopsis</tp:taxon-name-part></tp:taxon-name></italic> and distinguished it from <italic><tp:taxon-name><tp:taxon-name-part taxon-name-part-type="genus" reg="Schizotetranychus">Schizotetranychus</tp:taxon-name-part></tp:taxon-name></italic> and other genera of <tp:taxon-name><tp:taxon-name-part taxon-name-part-type="family">Tetranychidae</tp:taxon-name-part></tp:taxon-name> by having six setae/ structures on the palp tarsus in the female (instead of seven); dorsal striations between <italic>c<sub>1</sub></italic> and <italic>d<sub>1</sub></italic>, clearly longitudinal, forming a trapezoidal shape instead of having mostly transverse or longitudinal irregular without forming a trapezoidal shape in <italic><tp:taxon-name><tp:taxon-name-part taxon-name-part-type="genus" reg="Schizotetranychus">Schizotetranychus</tp:taxon-name-part></tp:taxon-name></italic>. Also, the bases of setae <italic>e<sub>1</sub></italic>, <italic>d<sub>1</sub></italic>, and <italic>c<sub>1</sub></italic> gradually become further apart than the bases of <italic>f<sub>1</sub></italic> setae; if hypothetical lines connecting their bases are drawn, they form a V-shaped pattern vs these lines being almost parallel in <italic><tp:taxon-name><tp:taxon-name-part taxon-name-part-type="genus" reg="Schizotetranychus">Schizotetranychus</tp:taxon-name-part></tp:taxon-name></italic> and related genera, as described by <xref ref-type="bibr" rid="B61">Saito et al. (2004)</xref>. Based on these characteristics, <xref ref-type="bibr" rid="B20">Flechtmann (2012)</xref> transferred two <italic><tp:taxon-name><tp:taxon-name-part taxon-name-part-type="genus" reg="Schizotetranychus">Schizotetranychus</tp:taxon-name-part></tp:taxon-name></italic> species, <italic><tp:taxon-name><tp:taxon-name-part taxon-name-part-type="genus" reg="Schizotetranychus">S.</tp:taxon-name-part><tp:taxon-name-part taxon-name-part-type="species" reg="malkovskii">malkovskii</tp:taxon-name-part></tp:taxon-name></italic> Wainstein, 1956 and <italic><tp:taxon-name><tp:taxon-name-part taxon-name-part-type="genus" reg="Schizotetranychus">S.</tp:taxon-name-part><tp:taxon-name-part taxon-name-part-type="species" reg="meghalensis">meghalensis</tp:taxon-name-part></tp:taxon-name></italic> (Gupta &amp; Gupta, 1994) to <italic><tp:taxon-name><tp:taxon-name-part taxon-name-part-type="genus" reg="Stigmaeopsis">Stigmaeopsis</tp:taxon-name-part></tp:taxon-name></italic>. Although <italic><tp:taxon-name><tp:taxon-name-part taxon-name-part-type="genus" reg="Schizotetranychus">S.</tp:taxon-name-part><tp:taxon-name-part taxon-name-part-type="species" reg="meghalensis">meghalensis</tp:taxon-name-part></tp:taxon-name></italic> has transverse striations between setae <italic>c<sub>1</sub></italic>, <italic>d<sub>1</sub></italic>, and <italic>e<sub>1</sub></italic>, and does not satisfy several characters of <italic><tp:taxon-name><tp:taxon-name-part taxon-name-part-type="genus" reg="Stigmaeopsis">Stigmaeopsis</tp:taxon-name-part></tp:taxon-name></italic>, despite the fact that <xref ref-type="bibr" rid="B62">Saito et al. (2016</xref>, <xref ref-type="bibr" rid="B63">2018</xref>, <xref ref-type="bibr" rid="B64">2019</xref>) provisionally included this species in <italic><tp:taxon-name><tp:taxon-name-part taxon-name-part-type="genus" reg="Stigmaeopsis">Stigmaeopsis</tp:taxon-name-part></tp:taxon-name></italic> because of its six setae/ structures on the palp tarsus.</p></sec><sec sec-type="﻿Morphological diagnostic features previously used for grouping Schizotetranychus species" id="SECID0EEJAE"><title>﻿Morphological diagnostic features previously used for grouping <italic><tp:taxon-name><tp:taxon-name-part taxon-name-part-type="genus" reg="Schizotetranychus">Schizotetranychus</tp:taxon-name-part></tp:taxon-name></italic> species</title><p><xref ref-type="bibr" rid="B20">Flechtmann (2012)</xref> categorized world 106 <italic><tp:taxon-name><tp:taxon-name-part taxon-name-part-type="genus" reg="Schizotetranychus">Schizotetranychus</tp:taxon-name-part></tp:taxon-name></italic> species into 17 groups based on following female morphological characters: body length: width ratio, dorsal setal length, shape of peritremes, number of tactile setae on tibia I. As a result, numerous species groups in the genus <italic><tp:taxon-name><tp:taxon-name-part taxon-name-part-type="genus" reg="Schizotetranychus">Schizotetranychus</tp:taxon-name-part></tp:taxon-name></italic> based on variable morphological characters are causing confusion and misunderstanding in species identification.</p><list list-type="order"><list-item><p>Peritremes distally are variously developed in 
                                <italic><tp:taxon-name><tp:taxon-name-part taxon-name-part-type="genus" reg="Schizotetranychus">Schizotetranychus</tp:taxon-name-part></tp:taxon-name></italic> species, straight in most species, and either making a U-shape, ring, or looped distally others. Peritremes distally are anastomosing in two species 
                                <italic><tp:taxon-name><tp:taxon-name-part taxon-name-part-type="genus" reg="Schizotetranychus">S.</tp:taxon-name-part><tp:taxon-name-part taxon-name-part-type="species" reg="cajani">cajani</tp:taxon-name-part></tp:taxon-name></italic> Gupta, 1996, 
                                <italic><tp:taxon-name><tp:taxon-name-part taxon-name-part-type="genus" reg="Schizotetranychus">S.</tp:taxon-name-part><tp:taxon-name-part taxon-name-part-type="species" reg="prosopis">prosopis</tp:taxon-name-part></tp:taxon-name></italic> Tuttle, Baker &amp; Abbatiello, 1976. <xref ref-type="bibr" rid="B20">Flechtmann (2012)</xref> used this character to arbitrarily propose different groups for 
                                <italic><tp:taxon-name><tp:taxon-name-part taxon-name-part-type="genus" reg="Schizotetranychus">Schizotetranychus</tp:taxon-name-part></tp:taxon-name></italic> species. We consider the shape of the peritreme at species level a misleading character because it is variously developed distally even in different specimens of the same species, and described and illustrated differently for one species by various authors. Also, this character was already causing confusion while attempting to separate the species groups of 
                                <italic><tp:taxon-name><tp:taxon-name-part taxon-name-part-type="genus" reg="Schizotetranychus">Schizotetranychus</tp:taxon-name-part></tp:taxon-name></italic> created by <xref ref-type="bibr" rid="B20">Flechtmann (2012)</xref>.
                            </p></list-item><list-item><p>Mite body shape is either oval (longer than wide in most of species), or orbicular (as long as wide in few species), or elongate (more than 2× longer than width of body in few species). This character was used by <xref ref-type="bibr" rid="B20">Flechtmann (2012)</xref> to develop groups in 
                                <italic><tp:taxon-name><tp:taxon-name-part taxon-name-part-type="genus" reg="Schizotetranychus">Schizotetranychus</tp:taxon-name-part></tp:taxon-name></italic>. However, it caused confusion in the identification of those groups because some species lie on the borderline in length and width ratios. Also, the length and width ratios could be affected by the mounting of specimens on glass slides.
                            </p></list-item><list-item><p>Dorsal and ventral idiosoma is entirely striated in almost all 
                                <italic><tp:taxon-name><tp:taxon-name-part taxon-name-part-type="genus" reg="Schizotetranychus">Schizotetranychus</tp:taxon-name-part></tp:taxon-name></italic> species, either widely or closely spaced, except 
                                <italic><tp:taxon-name><tp:taxon-name-part taxon-name-part-type="genus" reg="Schizotetranychus">S.</tp:taxon-name-part><tp:taxon-name-part taxon-name-part-type="species" reg="reticulatus">reticulatus</tp:taxon-name-part></tp:taxon-name></italic> Baker &amp; Pritchard, 1960 with reticulations on the propodosoma medially, and the hysterosoma is entirely striated and rugose. The dorsal hysterosoma between setae 
                                <italic>c <sub>1</sub></italic> , 
                                <italic>d <sub>1</sub></italic> , 
                                <italic>e <sub>1</sub></italic> , and 
                                <italic>f <sub>1</sub></italic>  with transverse striations entirely in all 
                                <italic><tp:taxon-name><tp:taxon-name-part taxon-name-part-type="genus" reg="Schizotetranychus">Schizotetranychus</tp:taxon-name-part></tp:taxon-name></italic> species except six, namely 
                                <italic><tp:taxon-name><tp:taxon-name-part taxon-name-part-type="genus" reg="Schizotetranychus">S.</tp:taxon-name-part><tp:taxon-name-part taxon-name-part-type="species" reg="hidayahae">hidayahae</tp:taxon-name-part></tp:taxon-name></italic> Yusof &amp; Zhang, 2003, 
                                <italic><tp:taxon-name><tp:taxon-name-part taxon-name-part-type="genus" reg="Schizotetranychus">S.</tp:taxon-name-part><tp:taxon-name-part taxon-name-part-type="species" reg="baltazarae">baltazarae</tp:taxon-name-part></tp:taxon-name></italic> Rimando, 1962, 
                                <italic><tp:taxon-name><tp:taxon-name-part taxon-name-part-type="genus" reg="Schizotetranychus">S.</tp:taxon-name-part><tp:taxon-name-part taxon-name-part-type="species" reg="spiculus">spiculus</tp:taxon-name-part></tp:taxon-name></italic> Baker &amp; Pritchard, 1960, 
                                <italic><tp:taxon-name><tp:taxon-name-part taxon-name-part-type="genus" reg="Schizotetranychus">S.</tp:taxon-name-part><tp:taxon-name-part taxon-name-part-type="species" reg="brevisetosus">brevisetosus</tp:taxon-name-part></tp:taxon-name></italic> Ehara, 1989, 
                                <italic><tp:taxon-name><tp:taxon-name-part taxon-name-part-type="genus" reg="Schizotetranychus">S.</tp:taxon-name-part><tp:taxon-name-part taxon-name-part-type="species" reg="rhodanus">rhodanus</tp:taxon-name-part></tp:taxon-name></italic> Baker &amp; Pritchard, 1960, and 
                                <italic><tp:taxon-name><tp:taxon-name-part taxon-name-part-type="genus" reg="Schizotetranychus">S.</tp:taxon-name-part><tp:taxon-name-part taxon-name-part-type="species" reg="colocasiae">colocasiae</tp:taxon-name-part></tp:taxon-name></italic> Ehara, 1988 (as in Ehara &amp; Tho, 1988), in which the striations between setae 
                                <italic>e <sub>1</sub></italic>  and 
                                <italic>d <sub>1</sub></italic>  form a V-shaped pattern or is irregular.
                            </p></list-item></list><p>Dorsal body setae are usually setiform in <italic><tp:taxon-name><tp:taxon-name-part taxon-name-part-type="genus" reg="Schizotetranychus">Schizotetranychus</tp:taxon-name-part></tp:taxon-name></italic> species. However, few species have awl-shaped dorsal setae with slightly expanded bases. <xref ref-type="bibr" rid="B20">Flechtmann (2012)</xref> used this character to develop species groups in <italic><tp:taxon-name><tp:taxon-name-part taxon-name-part-type="genus" reg="Schizotetranychus">Schizotetranychus</tp:taxon-name-part></tp:taxon-name></italic>. However, dorsal setae were not properly illustrated or described in detail for many <italic><tp:taxon-name><tp:taxon-name-part taxon-name-part-type="genus" reg="Schizotetranychus">Schizotetranychus</tp:taxon-name-part></tp:taxon-name></italic> species, so for those species it is very difficult to discern the exact shape (awl or setiform) of the dorsal setae. This character can be considered as supporting species level character.</p></sec><sec sec-type="﻿Taxonomic notes about two Schizotetranychus species having six setae/ structures on the palp tarsus as in the genus Stigmaeopsis" id="SECID0EYQAE"><title>﻿Taxonomic notes about two <italic><tp:taxon-name><tp:taxon-name-part taxon-name-part-type="genus" reg="Schizotetranychus">Schizotetranychus</tp:taxon-name-part></tp:taxon-name></italic> species having six setae/ structures on the palp tarsus as in the genus <italic><tp:taxon-name><tp:taxon-name-part taxon-name-part-type="genus" reg="Stigmaeopsis">Stigmaeopsis</tp:taxon-name-part></tp:taxon-name></italic></title><p>As mentioned earlier, the genus <italic><tp:taxon-name><tp:taxon-name-part taxon-name-part-type="genus" reg="Stigmaeopsis">Stigmaeopsis</tp:taxon-name-part></tp:taxon-name></italic> differs from <italic><tp:taxon-name><tp:taxon-name-part taxon-name-part-type="genus" reg="Schizotetranychus">Schizotetranychus</tp:taxon-name-part></tp:taxon-name></italic> by having six setae/ structures on the palp tarsus in females instead of seven; dorsal striations lie between <italic>c<sub>1</sub></italic> and <italic>d<sub>1</sub></italic> are clearly longitudinal and forming a trapezoidal shape instead of being mostly transverse or irregularly longitudinal between setae <italic>d<sub>1</sub></italic> and <italic>e<sub>1</sub></italic> in six <italic><tp:taxon-name><tp:taxon-name-part taxon-name-part-type="genus" reg="Schizotetranychus">Schizotetranychus</tp:taxon-name-part></tp:taxon-name></italic> species, namely, <italic><tp:taxon-name><tp:taxon-name-part taxon-name-part-type="genus" reg="Schizotetranychus">S.</tp:taxon-name-part><tp:taxon-name-part taxon-name-part-type="species" reg="hidayahae">hidayahae</tp:taxon-name-part></tp:taxon-name></italic>, <italic><tp:taxon-name><tp:taxon-name-part taxon-name-part-type="genus" reg="Schizotetranychus">S.</tp:taxon-name-part><tp:taxon-name-part taxon-name-part-type="species" reg="baltazarae">baltazarae</tp:taxon-name-part></tp:taxon-name></italic>, <italic><tp:taxon-name><tp:taxon-name-part taxon-name-part-type="genus" reg="Schizotetranychus">S.</tp:taxon-name-part><tp:taxon-name-part taxon-name-part-type="species" reg="spiculus">spiculus</tp:taxon-name-part></tp:taxon-name></italic>, <italic><tp:taxon-name><tp:taxon-name-part taxon-name-part-type="genus" reg="Schizotetranychus">S.</tp:taxon-name-part><tp:taxon-name-part taxon-name-part-type="species" reg="brevisetosus">brevisetosus</tp:taxon-name-part></tp:taxon-name></italic>, <italic><tp:taxon-name><tp:taxon-name-part taxon-name-part-type="genus" reg="Schizotetranychus">S.</tp:taxon-name-part><tp:taxon-name-part taxon-name-part-type="species" reg="rhodanus">rhodanus</tp:taxon-name-part></tp:taxon-name></italic> and <italic><tp:taxon-name><tp:taxon-name-part taxon-name-part-type="genus" reg="Schizotetranychus">S.</tp:taxon-name-part><tp:taxon-name-part taxon-name-part-type="species" reg="colocasiae">colocasiae</tp:taxon-name-part></tp:taxon-name></italic> without forming a trapezoidal shape. Also, the bases of setae <italic>e<sub>1</sub></italic>, <italic>d<sub>1</sub></italic>, and <italic>c<sub>1</sub></italic> gradually widen further apart than the bases of <italic>f<sub>1</sub></italic> setae if hypothetical lines connecting their bases are drawn. They form a V-shaped pattern vs almost parallel lines are in <italic><tp:taxon-name><tp:taxon-name-part taxon-name-part-type="genus" reg="Schizotetranychus">Schizotetranychus</tp:taxon-name-part></tp:taxon-name></italic> and related genera, as described by <xref ref-type="bibr" rid="B61">Saito et al. (2004)</xref>.</p><p>In the present study, it was found that two <italic><tp:taxon-name><tp:taxon-name-part taxon-name-part-type="genus" reg="Schizotetranychus">Schizotetranychus</tp:taxon-name-part></tp:taxon-name></italic> species, <italic><tp:taxon-name><tp:taxon-name-part taxon-name-part-type="genus" reg="Schizotetranychus">S.</tp:taxon-name-part><tp:taxon-name-part taxon-name-part-type="species" reg="gausus">gausus</tp:taxon-name-part></tp:taxon-name></italic> Baker &amp; Pritchard, 1960 and <italic><tp:taxon-name><tp:taxon-name-part taxon-name-part-type="genus" reg="Schizotetranychus">S.</tp:taxon-name-part><tp:taxon-name-part taxon-name-part-type="species" reg="luculentus">luculentus</tp:taxon-name-part></tp:taxon-name></italic> (Tseng, 1990) have six setae/ structures including spinneret and solenidion on palp tarsus. The original description of these species lacking information of palp setae. So, relying on the original illustrations, these two <italic><tp:taxon-name><tp:taxon-name-part taxon-name-part-type="genus" reg="Schizotetranychus">Schizotetranychus</tp:taxon-name-part></tp:taxon-name></italic> species having six setae on palp tarsus are provisionally transferred to <italic><tp:taxon-name><tp:taxon-name-part taxon-name-part-type="genus" reg="Stigmaeopsis">Stigmaeopsis</tp:taxon-name-part></tp:taxon-name></italic>. Also, dorsum is entirely reticulated in <italic><tp:taxon-name><tp:taxon-name-part taxon-name-part-type="genus" reg="Schizotetranychus">S.</tp:taxon-name-part><tp:taxon-name-part taxon-name-part-type="species" reg="luculentus">luculentus</tp:taxon-name-part></tp:taxon-name></italic> (Tseng, 1990). However, dorsum with transverse striations between setae <italic>c<sub>1</sub></italic>, <italic>d<sub>1</sub></italic> and irregular longitudinal between setae <italic>e<sub>1</sub></italic> and <italic>d<sub>1</sub></italic> in <italic><tp:taxon-name><tp:taxon-name-part taxon-name-part-type="genus" reg="Schizotetranychus">S.</tp:taxon-name-part><tp:taxon-name-part taxon-name-part-type="species" reg="gausus">gausus</tp:taxon-name-part></tp:taxon-name></italic>. Moreover, 16 known species of <italic><tp:taxon-name><tp:taxon-name-part taxon-name-part-type="genus" reg="Stigmaeopsis">Stigmaeopsis</tp:taxon-name-part></tp:taxon-name></italic> have five tactile setae on tibia II except <italic><tp:taxon-name><tp:taxon-name-part taxon-name-part-type="genus" reg="Schizotetranychus">S.</tp:taxon-name-part><tp:taxon-name-part taxon-name-part-type="species" reg="gausus">gausus</tp:taxon-name-part></tp:taxon-name></italic> having seven setae on tibia II.</p><p>Furthermore, bases of length dorsal setae <italic>c<sub>1</sub></italic>, <italic>d<sub>1</sub></italic> which is ~ 2× more widely spaced to the bases of <italic>e<sub>1</sub></italic> and <italic>f<sub>1</sub></italic> (bases of <italic>c<sub>1</sub></italic>, <italic>d<sub>1</sub></italic>, <italic>e<sub>1</sub></italic>, <italic>f<sub>1</sub></italic> forming a V-shaped pattern) in <italic><tp:taxon-name><tp:taxon-name-part taxon-name-part-type="genus" reg="Schizotetranychus">S.</tp:taxon-name-part></tp:taxon-name></italic> Attiah, 1967 as in all known 16 <italic><tp:taxon-name><tp:taxon-name-part taxon-name-part-type="genus" reg="Stigmaeopsis">Stigmaeopsis</tp:taxon-name-part></tp:taxon-name></italic> species. Few other <italic><tp:taxon-name><tp:taxon-name-part taxon-name-part-type="genus" reg="Schizotetranychus">Schizotetranychus</tp:taxon-name-part></tp:taxon-name></italic> species have a similar pattern of dorsal setal bases. So, the supporting diagnostic character that hypothetical lines connecting the bases of setae <italic>c<sub>1</sub></italic>, <italic>d<sub>1</sub></italic>, <italic>e<sub>1</sub></italic>, and <italic>f<sub>1</sub></italic> forming a V-shaped taken by <xref ref-type="bibr" rid="B61">Saito et al. (2004)</xref> for <italic><tp:taxon-name><tp:taxon-name-part taxon-name-part-type="genus" reg="Stigmaeopsis">Stigmaeopsis</tp:taxon-name-part></tp:taxon-name></italic> while reinstating this genus to separate it from <italic><tp:taxon-name><tp:taxon-name-part taxon-name-part-type="genus" reg="Schizotetranychus">Schizotetranychus</tp:taxon-name-part></tp:taxon-name></italic> becomes impractical.</p><p>Hence it is understood from the above discussion that genus <italic><tp:taxon-name><tp:taxon-name-part taxon-name-part-type="genus" reg="Stigmaeopsis">Stigmaeopsis</tp:taxon-name-part></tp:taxon-name></italic> is different from <italic><tp:taxon-name><tp:taxon-name-part taxon-name-part-type="genus" reg="Schizotetranychus">Schizotetranychus</tp:taxon-name-part></tp:taxon-name></italic> by only one character, the presence of six setae/ structures on palp tarsus vs seven in <italic><tp:taxon-name><tp:taxon-name-part taxon-name-part-type="genus" reg="Schizotetranychus">Schizotetranychus</tp:taxon-name-part></tp:taxon-name></italic>. All other supporting characters (longitudinal striations between setae <italic>c<sub>1</sub></italic> and <italic>d<sub>1</sub></italic>, bases of setae <italic>c<sub>1</sub></italic>, <italic>d<sub>1</sub></italic>, <italic>e<sub>1</sub></italic>, and <italic>f<sub>1</sub></italic> forming a V-shaped pattern) of <italic><tp:taxon-name><tp:taxon-name-part taxon-name-part-type="genus" reg="Stigmaeopsis">Stigmaeopsis</tp:taxon-name-part></tp:taxon-name></italic> taken by <xref ref-type="bibr" rid="B61">Saito et al. (2004</xref>, <xref ref-type="bibr" rid="B63">2018</xref>) as a generic character could be considered as species level characters.</p></sec><sec sec-type="﻿Species groups and subgroups of Schizotetranychus developed in the current study" id="SECID0EK4AE"><title>﻿Species groups and subgroups of <italic><tp:taxon-name><tp:taxon-name-part taxon-name-part-type="genus" reg="Schizotetranychus">Schizotetranychus</tp:taxon-name-part></tp:taxon-name></italic> developed in the current study</title><p>In the present research, after comprehensive taxonomic assessment of descriptions and illustrations of all known (116) species of the genus <italic><tp:taxon-name><tp:taxon-name-part taxon-name-part-type="genus" reg="Schizotetranychus">Schizotetranychus</tp:taxon-name-part></tp:taxon-name></italic>, species grouping in this genus is reconsidered based on females using only the number of tactile setae on tibia II and species subgroups based on only the number of tactile setae on tibia I. The number of tactile setae on tibia II is found to be a consistent diagnostic character in <italic><tp:taxon-name><tp:taxon-name-part taxon-name-part-type="genus" reg="Schizotetranychus">Schizotetranychus</tp:taxon-name-part></tp:taxon-name></italic> species and described in 110 <italic><tp:taxon-name><tp:taxon-name-part taxon-name-part-type="genus" reg="Schizotetranychus">Schizotetranychus</tp:taxon-name-part></tp:taxon-name></italic> species, even those which were very briefly described. <xref ref-type="bibr" rid="B20">Flechtmann (2012)</xref> used tactile setae on tibia I to separate some <italic><tp:taxon-name><tp:taxon-name-part taxon-name-part-type="genus" reg="Schizotetranychus">Schizotetranychus</tp:taxon-name-part></tp:taxon-name></italic> groups. <xref ref-type="bibr" rid="B51">Pritchard and Baker (1955)</xref> and <xref ref-type="bibr" rid="B45">Mushtaq et al. (2021)</xref> also used tactile setae on tibia I to develop species groups in the genus <italic><tp:taxon-name><tp:taxon-name-part taxon-name-part-type="genus" reg="Oligonychus">Oligonychus</tp:taxon-name-part></tp:taxon-name></italic>. Based on tibial setal counts, species groups of <italic><tp:taxon-name><tp:taxon-name-part taxon-name-part-type="genus" reg="Schizotetranychus">Schizotetranychus</tp:taxon-name-part></tp:taxon-name></italic> can easily be recognized.</p><p>In the present study, the genus <italic><tp:taxon-name><tp:taxon-name-part taxon-name-part-type="genus" reg="Schizotetranychus">Schizotetranychus</tp:taxon-name-part></tp:taxon-name></italic> can be divided into five species groups based on the number of tactile setae on tibia II in the female: <italic><tp:taxon-name><tp:taxon-name-part taxon-name-part-type="genus" reg="Schizotetranychus"/><tp:taxon-name-part taxon-name-part-type="species" reg="schizopus">schizopus</tp:taxon-name-part></tp:taxon-name></italic> group (52 spp.) with five setae, <italic><tp:taxon-name><tp:taxon-name-part taxon-name-part-type="genus" reg="Schizotetranychus"/><tp:taxon-name-part taxon-name-part-type="species" reg="asparagi">asparagi</tp:taxon-name-part></tp:taxon-name></italic> group with seven setae (20 spp.), <italic><tp:taxon-name><tp:taxon-name-part taxon-name-part-type="genus" reg="Schizotetranychus"/><tp:taxon-name-part taxon-name-part-type="species" reg="bambusae">bambusae</tp:taxon-name-part></tp:taxon-name></italic> group with eight setae (22 spp.), <italic><tp:taxon-name><tp:taxon-name-part taxon-name-part-type="genus" reg="Schizotetranychus"/><tp:taxon-name-part taxon-name-part-type="species" reg="spireafolia">spireafolia</tp:taxon-name-part></tp:taxon-name></italic> group with six setae (10 spp.) and <italic><tp:taxon-name><tp:taxon-name-part taxon-name-part-type="genus" reg="Schizotetranychus"/><tp:taxon-name-part taxon-name-part-type="species" reg="vermiculatus">vermiculatus</tp:taxon-name-part></tp:taxon-name></italic> group with four setae on tibia II (four spp.). Also, keys to the world <italic><tp:taxon-name><tp:taxon-name-part taxon-name-part-type="genus" reg="Schizotetranychus">Schizotetranychus</tp:taxon-name-part></tp:taxon-name></italic> species, species groups, and subgroups are developed for the first time. Eight <italic><tp:taxon-name><tp:taxon-name-part taxon-name-part-type="genus" reg="Schizotetranychus">Schizotetranychus</tp:taxon-name-part></tp:taxon-name></italic> species were not assigned any species group because these have been described and illustrated very briefly without information on the number of setae on tibia I and II.</p><p>
              <bold>1. Species group <italic><tp:taxon-name><tp:taxon-name-part taxon-name-part-type="genus" reg="Schizotetranychus"/><tp:taxon-name-part taxon-name-part-type="species" reg="schizopus">schizopus</tp:taxon-name-part></tp:taxon-name></italic></bold>
            </p><p><bold>Diagnosis. Female</bold>: Tibia II with five setae (52 species).</p><p><bold>Exemplar species.</bold><italic><tp:taxon-name><tp:taxon-name-part taxon-name-part-type="genus" reg="Schizotetranychus">Schizotetranychus</tp:taxon-name-part><tp:taxon-name-part taxon-name-part-type="species" reg="schizopus">schizopus</tp:taxon-name-part></tp:taxon-name></italic> (Zacher, 1913)</p><p>Species group <italic><tp:taxon-name><tp:taxon-name-part taxon-name-part-type="genus" reg="Schizotetranychus"/><tp:taxon-name-part taxon-name-part-type="species" reg="schizopus">schizopus</tp:taxon-name-part></tp:taxon-name></italic> is further divided into three species subgroups based on number of tactile setae excluding solenidion on tibia I.</p><p>
              <bold>i) Species subgroup <italic><tp:taxon-name><tp:taxon-name-part taxon-name-part-type="genus" reg="Schizotetranychus"/><tp:taxon-name-part taxon-name-part-type="species" reg="schizopus">schizopus</tp:taxon-name-part></tp:taxon-name></italic></bold>
            </p><p><bold>Diagnosis. Female.</bold> Tibia I with eight/ nine setae (21 species).</p><p>
              <bold>Exemplar species.</bold>
              <italic>
                <tp:taxon-name><tp:taxon-name-part taxon-name-part-type="genus" reg="Schizotetranychus">Schizotetranychus</tp:taxon-name-part><tp:taxon-name-part taxon-name-part-type="species" reg="schizopus">schizopus</tp:taxon-name-part></tp:taxon-name>
              </italic>
            </p><p>
              <bold>ii) Species subgroup <italic><tp:taxon-name><tp:taxon-name-part taxon-name-part-type="genus" reg="Schizotetranychus"/><tp:taxon-name-part taxon-name-part-type="species" reg="andropogoni">andropogoni</tp:taxon-name-part></tp:taxon-name></italic></bold>
            </p><p><bold>Diagnosis. Female.</bold> Tibia I with seven setae (26 species).</p><p><bold>Exemplar species.</bold><italic><tp:taxon-name><tp:taxon-name-part taxon-name-part-type="genus" reg="Schizotetranychus">Schizotetranychus</tp:taxon-name-part><tp:taxon-name-part taxon-name-part-type="species" reg="andropogoni">andropogoni</tp:taxon-name-part></tp:taxon-name></italic> (Hirst, 1926)</p><p>
              <bold>iii) Species subgroup <italic><tp:taxon-name><tp:taxon-name-part taxon-name-part-type="genus" reg="Schizotetranychus"/><tp:taxon-name-part taxon-name-part-type="species" reg="taquarae">taquarae</tp:taxon-name-part></tp:taxon-name></italic></bold>
            </p><p><bold>Diagnosis. Female.</bold> Tibia I with six setae (5 species).</p><p><bold>Exemplar species.</bold><italic><tp:taxon-name><tp:taxon-name-part taxon-name-part-type="genus" reg="Schizotetranychus">Schizotetranychus</tp:taxon-name-part><tp:taxon-name-part taxon-name-part-type="species" reg="taquarae">taquarae</tp:taxon-name-part></tp:taxon-name></italic> Paschoal, 1971</p><p>
              <bold>2. Species group <italic><tp:taxon-name><tp:taxon-name-part taxon-name-part-type="genus" reg="Schizotetranychus"/><tp:taxon-name-part taxon-name-part-type="species" reg="asparagi">asparagi</tp:taxon-name-part></tp:taxon-name></italic></bold>
            </p><p><bold>Diagnosis. Female.</bold> Tibia II with seven setae (20 spp.)</p><p><bold>Exemplar species.</bold><italic><tp:taxon-name><tp:taxon-name-part taxon-name-part-type="genus" reg="Schizotetranychus">Schizotetranychus</tp:taxon-name-part><tp:taxon-name-part taxon-name-part-type="species" reg="asparagi">asparagi</tp:taxon-name-part></tp:taxon-name></italic> (Oudemans, 1928)</p><p>
              <bold>3. Species group <italic><tp:taxon-name><tp:taxon-name-part taxon-name-part-type="genus" reg="Schizotetranychus"/><tp:taxon-name-part taxon-name-part-type="species" reg="bambusae">bambusae</tp:taxon-name-part></tp:taxon-name></italic></bold>
            </p><p><bold>Diagnosis. Female.</bold> Tibia II with eight setae (22 spp.).</p><p><bold>Exemplar species.</bold><italic><tp:taxon-name><tp:taxon-name-part taxon-name-part-type="genus" reg="Schizotetranychus">Schizotetranychus</tp:taxon-name-part><tp:taxon-name-part taxon-name-part-type="species" reg="bambusae">bambusae</tp:taxon-name-part></tp:taxon-name></italic> Reck, 1941</p><p>
              <bold>4. Species group <italic><tp:taxon-name><tp:taxon-name-part taxon-name-part-type="genus" reg="Schizotetranychus"/><tp:taxon-name-part taxon-name-part-type="species" reg="spireafolia">spireafolia</tp:taxon-name-part></tp:taxon-name></italic></bold>
            </p><p><bold>Diagnosis. Female.</bold> Tibia II with six setae (10 spp.).</p><p><bold>Exemplar species.</bold><italic><tp:taxon-name><tp:taxon-name-part taxon-name-part-type="genus" reg="Schizotetranychus">Schizotetranychus</tp:taxon-name-part><tp:taxon-name-part taxon-name-part-type="species" reg="spireafolia">spireafolia</tp:taxon-name-part></tp:taxon-name></italic> Garman, 1940</p><p>
              <bold>5. Species group <italic><tp:taxon-name><tp:taxon-name-part taxon-name-part-type="genus" reg="Schizotetranychus"/><tp:taxon-name-part taxon-name-part-type="species" reg="vermiculatus">vermiculatus</tp:taxon-name-part></tp:taxon-name></italic></bold>
            </p><p><bold>Diagnosis. Female.</bold> Tibia II with four setae (04 spp.).</p><p><bold>Exemplar species.</bold><italic><tp:taxon-name><tp:taxon-name-part taxon-name-part-type="genus" reg="Schizotetranychus">Schizotetranychus</tp:taxon-name-part><tp:taxon-name-part taxon-name-part-type="species" reg="vermiculatus">vermiculatus</tp:taxon-name-part></tp:taxon-name></italic> Ehara &amp; Wongsiri, 1975</p></sec><sec sec-type="﻿Ungrouped species" id="SECID0ELKAG"><title>﻿Ungrouped species</title><p>The following eight species were not assigned any species group because these have been described and illustrated very briefly without information of number of tactile setae on tibiae I and II. <italic><tp:taxon-name><tp:taxon-name-part taxon-name-part-type="genus" reg="Schizotetranychus">Schizotetranychus</tp:taxon-name-part><tp:taxon-name-part taxon-name-part-type="species" reg="setariae">setariae</tp:taxon-name-part></tp:taxon-name></italic> Meyer, 1987 was not assigned to any species group/ subgroup because it was only described/ known from the male.</p><list list-type="order"><list-item><p><italic><tp:taxon-name><tp:taxon-name-part taxon-name-part-type="genus" reg="Schizotetranychus">S.</tp:taxon-name-part><tp:taxon-name-part taxon-name-part-type="species" reg="graminicola">graminicola</tp:taxon-name-part></tp:taxon-name></italic> Goux, 1949
                            </p></list-item><list-item><p><italic><tp:taxon-name><tp:taxon-name-part taxon-name-part-type="genus" reg="Schizotetranychus">S.</tp:taxon-name-part><tp:taxon-name-part taxon-name-part-type="species" reg="glabrisetus">glabrisetus</tp:taxon-name-part></tp:taxon-name></italic> (Ugarov &amp; Nikolskii, 1937)
                            </p></list-item><list-item><p><italic><tp:taxon-name><tp:taxon-name-part taxon-name-part-type="genus" reg="Schizotetranychus">S.</tp:taxon-name-part><tp:taxon-name-part taxon-name-part-type="species" reg="tuberculatus">tuberculatus</tp:taxon-name-part></tp:taxon-name></italic> (Ugarov &amp; Nikolski, 1937)
                            </p></list-item><list-item><p><italic><tp:taxon-name><tp:taxon-name-part taxon-name-part-type="genus" reg="Schizotetranychus">S.</tp:taxon-name-part><tp:taxon-name-part taxon-name-part-type="species" reg="guatemalae-novae">guatemalae-novae</tp:taxon-name-part></tp:taxon-name></italic> (Stoll, 1886)
                            </p></list-item><list-item><p><italic><tp:taxon-name><tp:taxon-name-part taxon-name-part-type="genus" reg="Schizotetranychus">S.</tp:taxon-name-part><tp:taxon-name-part taxon-name-part-type="species" reg="hindustanicus">hindustanicus</tp:taxon-name-part></tp:taxon-name></italic> (Hirst, 1924)
                            </p></list-item><list-item><p><italic><tp:taxon-name><tp:taxon-name-part taxon-name-part-type="genus" reg="Schizotetranychus">S.</tp:taxon-name-part><tp:taxon-name-part taxon-name-part-type="species" reg="mustafaii">mustafaii</tp:taxon-name-part></tp:taxon-name></italic> Mustafa &amp; Chaudri, 1972 (as in <xref ref-type="bibr" rid="B46">Mustafa et al. 1972</xref>)
                            </p></list-item><list-item><p><italic><tp:taxon-name><tp:taxon-name-part taxon-name-part-type="genus" reg="Schizotetranychus">S.</tp:taxon-name-part><tp:taxon-name-part taxon-name-part-type="species" reg="oudemansi">oudemansi</tp:taxon-name-part></tp:taxon-name></italic> Reck, 1948
                            </p></list-item><list-item><p><italic><tp:taxon-name><tp:taxon-name-part taxon-name-part-type="genus" reg="Schizotetranychus">S.</tp:taxon-name-part><tp:taxon-name-part taxon-name-part-type="species" reg="setariae">setariae</tp:taxon-name-part></tp:taxon-name></italic> Meyer, 1987
                            </p></list-item></list><p>Moreover, two <italic><tp:taxon-name><tp:taxon-name-part taxon-name-part-type="genus" reg="Schizotetranychus">Schizotetranychus</tp:taxon-name-part></tp:taxon-name></italic> species, <italic><tp:taxon-name><tp:taxon-name-part taxon-name-part-type="genus" reg="Schizotetranychus">S.</tp:taxon-name-part><tp:taxon-name-part taxon-name-part-type="species" reg="gausus">gausus</tp:taxon-name-part></tp:taxon-name></italic> and <italic><tp:taxon-name><tp:taxon-name-part taxon-name-part-type="genus" reg="Schizotetranychus">S.</tp:taxon-name-part><tp:taxon-name-part taxon-name-part-type="species" reg="luculentus">luculentus</tp:taxon-name-part></tp:taxon-name></italic>, that have six setae/ structures including spinneret and a solenidion on the palp tarsus based on original illustrations, are provisionally transferred to <italic><tp:taxon-name><tp:taxon-name-part taxon-name-part-type="genus" reg="Stigmaeopsis">Stigmaeopsis</tp:taxon-name-part></tp:taxon-name></italic>. Further studies are required to confirm the clear taxonomic status of these two species.</p></sec></tp:treatment-sec><ref-list><ref id="B66"><mixed-citation xmlns:xlink="http://www.w3.org/1999/xlink" xlink:type="simple"><person-group><name name-style="western"><surname>Trägårdh</surname><given-names>I</given-names></name></person-group> (<year>1915</year>) Bidrag till kännedomen om spinnvalstren (<tp:taxon-name><tp:taxon-name-part taxon-name-part-type="genus">Tetranychus</tp:taxon-name-part></tp:taxon-name> Duf.). Medd Centralanst Försöks Jordbr 109 (Entomol. Avd. 20): 1–60.</mixed-citation></ref><ref id="B6"><mixed-citation xmlns:xlink="http://www.w3.org/1999/xlink" xlink:type="simple"><person-group><name name-style="western"><surname>Banks</surname><given-names>N</given-names></name></person-group> (<year>1917</year>) <article-title>New Mites, mostly economic (Arach., Acar.).</article-title><source>Entomological News</source><volume>28</volume>: <fpage>193</fpage>–<lpage>199</lpage>.</mixed-citation></ref><ref id="B39"><mixed-citation xmlns:xlink="http://www.w3.org/1999/xlink" xlink:type="simple"><person-group><name name-style="western"><surname>McGregor</surname><given-names>EA</given-names></name></person-group> (<year>1950</year>) <article-title>Mites of the family <tp:taxon-name><tp:taxon-name-part taxon-name-part-type="family">Tetranychidae</tp:taxon-name-part></tp:taxon-name>.</article-title><source>American Midland Naturalist</source><volume>44</volume>(<issue>2</issue>): <fpage>257</fpage>–<lpage>420</lpage>. <ext-link xlink:href="10.2307/2421963" ext-link-type="doi" xlink:type="simple">https://doi.org/10.2307/2421963</ext-link></mixed-citation></ref><ref id="B51"><mixed-citation xmlns:xlink="http://www.w3.org/1999/xlink" xlink:type="simple"><person-group><name name-style="western"><surname>Pritchard</surname><given-names>AE</given-names></name><name name-style="western"><surname>Baker</surname><given-names>EW</given-names></name></person-group> (<year>1955</year>) <source>A revision of the spider mite family <tp:taxon-name><tp:taxon-name-part taxon-name-part-type="family">Tetranychidae</tp:taxon-name-part></tp:taxon-name>.</source><publisher-name>Memoirs Series</publisher-name>, <publisher-loc>San Francisco, Pacific Coast Entomological Society</publisher-loc>, <size units="page">472 pp</size>. <ext-link xlink:href="10.5962/bhl.title.150852" ext-link-type="doi" xlink:type="simple">https://doi.org/10.5962/bhl.title.150852</ext-link></mixed-citation></ref><ref id="B4"><mixed-citation xmlns:xlink="http://www.w3.org/1999/xlink" xlink:type="simple"><person-group><name name-style="western"><surname>Baker</surname><given-names>EW</given-names></name><name name-style="western"><surname>Pritchard</surname><given-names>AE</given-names></name></person-group> (<year>1960</year>) <article-title>The tetranychoid mites of Africa.</article-title><source>Hilgardia</source><volume>29</volume>(<issue>11</issue>): <fpage>455</fpage>–<lpage>574</lpage>. <ext-link xlink:href="10.3733/hilg.v29n11p455" ext-link-type="doi" xlink:type="simple">https://doi.org/10.3733/hilg.v29n11p455</ext-link></mixed-citation></ref><ref id="B70"><mixed-citation xmlns:xlink="http://www.w3.org/1999/xlink" xlink:type="simple"><person-group><name name-style="western"><surname>Tuttle</surname><given-names>DM</given-names></name><name name-style="western"><surname>Baker</surname><given-names>EW</given-names></name></person-group> (<year>1968</year>) <source>Spider mites of southwestern United States and a revision of the family <tp:taxon-name><tp:taxon-name-part taxon-name-part-type="family">Tetranychidae</tp:taxon-name-part></tp:taxon-name>.</source><publisher-name>The University of Arizona Press</publisher-name>, <publisher-loc>Tucson</publisher-loc>, <size units="page">143 pp</size>.</mixed-citation></ref><ref id="B29"><mixed-citation xmlns:xlink="http://www.w3.org/1999/xlink" xlink:type="simple"><person-group><name name-style="western"><surname>Gutierrez</surname><given-names>J</given-names></name></person-group> (<year>1968</year>) <article-title>New <tp:taxon-name><tp:taxon-name-part taxon-name-part-type="family">Tetranychidae</tp:taxon-name-part></tp:taxon-name> from Madagascar (4<sup>th</sup> note).</article-title><source>Acarologia</source><volume>10</volume>(<issue>1</issue>): <fpage>13</fpage>–<lpage>28</lpage>.</mixed-citation></ref><ref id="B41"><mixed-citation xmlns:xlink="http://www.w3.org/1999/xlink" xlink:type="simple"><person-group><name name-style="western"><surname>Meyer</surname><given-names>MKPS</given-names></name></person-group> (<year>1974</year>) <source>A revision of the <tp:taxon-name><tp:taxon-name-part taxon-name-part-type="family">Tetranychidae</tp:taxon-name-part></tp:taxon-name> of Africa (<tp:taxon-name><tp:taxon-name-part taxon-name-part-type="subclass">Acari</tp:taxon-name-part></tp:taxon-name>) with a key to the genera of the world.</source><publisher-name>Entomology Memoir</publisher-name>, <publisher-loc>Department of Agricultural Technical Services, Republic of South Africa</publisher-loc>, <size units="page">291 pp</size>.</mixed-citation></ref><ref id="B42"><mixed-citation xmlns:xlink="http://www.w3.org/1999/xlink" xlink:type="simple"><person-group><name name-style="western"><surname>Meyer</surname><given-names>MKPS</given-names></name></person-group> (<year>1987</year>) <article-title>African <tp:taxon-name><tp:taxon-name-part taxon-name-part-type="family">Tetranychidae</tp:taxon-name-part></tp:taxon-name> (<tp:taxon-name><tp:taxon-name-part taxon-name-part-type="subclass">Acari</tp:taxon-name-part></tp:taxon-name>: <tp:taxon-name><tp:taxon-name-part taxon-name-part-type="order">Prostigmata</tp:taxon-name-part></tp:taxon-name>) – with reference to the world genera. Entomology Memoir, Department of Agriculture, Water Supply.</article-title><source>Republic of South Africa</source><volume>69</volume>: <fpage>1</fpage>–<lpage>175</lpage>.</mixed-citation></ref><ref id="B71"><mixed-citation xmlns:xlink="http://www.w3.org/1999/xlink" xlink:type="simple"><person-group><name name-style="western"><surname>Tuttle</surname><given-names>DM</given-names></name><name name-style="western"><surname>Baker</surname><given-names>EW</given-names></name><name name-style="western"><surname>Abbatial</surname><given-names>MJ</given-names></name></person-group> (<year>1976</year>) <article-title>Spider mites of Mexico (<tp:taxon-name><tp:taxon-name-part taxon-name-part-type="subclass">Acari</tp:taxon-name-part></tp:taxon-name>: <tp:taxon-name><tp:taxon-name-part taxon-name-part-type="family">Tetranychidae</tp:taxon-name-part></tp:taxon-name>).</article-title><source>International Journal of Acarology</source><volume>2</volume>(<issue>2</issue>): <fpage>1</fpage>–<lpage>102</lpage>. <ext-link xlink:href="10.1080/01647957608683760" ext-link-type="doi" xlink:type="simple">https://doi.org/10.1080/01647957608683760</ext-link></mixed-citation></ref><ref id="B9"><mixed-citation xmlns:xlink="http://www.w3.org/1999/xlink" xlink:type="simple"><person-group><name name-style="western"><surname>Bolland</surname><given-names>R</given-names></name><name name-style="western"><surname>Gutierrez</surname><given-names>J</given-names></name><name name-style="western"><surname>Flechtmann</surname><given-names>CHW</given-names></name></person-group> (<year>1998</year>) <source>World Catalogue of the Spider Mite Family (<tp:taxon-name><tp:taxon-name-part taxon-name-part-type="subclass">Acari</tp:taxon-name-part></tp:taxon-name>: <tp:taxon-name><tp:taxon-name-part taxon-name-part-type="family">Tetranychidae</tp:taxon-name-part></tp:taxon-name>).</source><publisher-name>Brill</publisher-name>, <publisher-loc>Leiden</publisher-loc>, <size units="page">392 pp</size>.</mixed-citation></ref><ref id="B15"><mixed-citation xmlns:xlink="http://www.w3.org/1999/xlink" xlink:type="simple"><person-group><name name-style="western"><surname>Ehara</surname><given-names>S</given-names></name></person-group> (<year>1999</year>) <article-title>Revision of the spider mite family <tp:taxon-name><tp:taxon-name-part taxon-name-part-type="family">Tetranychidae</tp:taxon-name-part></tp:taxon-name> of Japan (<tp:taxon-name><tp:taxon-name-part taxon-name-part-type="subclass">Acari</tp:taxon-name-part></tp:taxon-name>, <tp:taxon-name><tp:taxon-name-part taxon-name-part-type="order">Prostigmata</tp:taxon-name-part></tp:taxon-name>).</article-title><source>Species Diversity: An International Journal for Taxonomy, Systematics, Speciation, Biogeography, and Life History Research of Animals</source><volume>4</volume>(<issue>1</issue>): <fpage>63</fpage>–<lpage>141</lpage>. <ext-link xlink:href="10.12782/specdiv.4.63" ext-link-type="doi" xlink:type="simple">https://doi.org/10.12782/specdiv.4.63</ext-link></mixed-citation></ref><ref id="B61"><mixed-citation xmlns:xlink="http://www.w3.org/1999/xlink" xlink:type="simple"><person-group><name name-style="western"><surname>Saito</surname><given-names>Y</given-names></name><name name-style="western"><surname>Mori</surname><given-names>K</given-names></name><name name-style="western"><surname>Sakagami</surname><given-names>T</given-names></name><name name-style="western"><surname>Lin</surname><given-names>J</given-names></name></person-group> (<year>2004</year>) Reinstatement of the genus <italic><tp:taxon-name><tp:taxon-name-part taxon-name-part-type="genus">Stigmaeopsis</tp:taxon-name-part></tp:taxon-name></italic> Banks, with descriptions of two new species (<tp:taxon-name><tp:taxon-name-part taxon-name-part-type="subclass">Acari</tp:taxon-name-part></tp:taxon-name>, <tp:taxon-name><tp:taxon-name-part taxon-name-part-type="family">Tetranychidae</tp:taxon-name-part></tp:taxon-name>). Annals of the Entomological Society of America 97(4): 635–646. <ext-link xlink:href="10.1603/0013-8746(2004)097%5B0635:ROTGSB%5D2.0.CO;2" ext-link-type="doi" xlink:type="simple">https://doi.org/10.1603/0013-8746(2004)097[0635:ROTGSB]2.0.CO;2</ext-link></mixed-citation></ref><ref id="B20"><mixed-citation xmlns:xlink="http://www.w3.org/1999/xlink" xlink:type="simple"><person-group><name name-style="western"><surname>Flechtmann</surname><given-names>CH</given-names></name></person-group> (<year>2012</year>) <article-title><italic><tp:taxon-name><tp:taxon-name-part taxon-name-part-type="genus">Schizotetranychus</tp:taxon-name-part></tp:taxon-name></italic>-like spider mites (<tp:taxon-name><tp:taxon-name-part taxon-name-part-type="subclass">Acari</tp:taxon-name-part></tp:taxon-name>, <tp:taxon-name><tp:taxon-name-part taxon-name-part-type="order">Prostigmata</tp:taxon-name-part></tp:taxon-name>, <tp:taxon-name><tp:taxon-name-part taxon-name-part-type="family">Tetranychidae</tp:taxon-name-part></tp:taxon-name>)-revisited, new combinations and a key to groups of <italic><tp:taxon-name><tp:taxon-name-part taxon-name-part-type="genus">Schizotetranychus</tp:taxon-name-part></tp:taxon-name></italic> based on females.</article-title><source>Acarologia</source><volume>52</volume>(<issue>1</issue>): <fpage>87</fpage>–<lpage>95</lpage>. <ext-link xlink:href="10.1051/acarologia/20122039" ext-link-type="doi" xlink:type="simple">https://doi.org/10.1051/acarologia/20122039</ext-link></mixed-citation></ref><ref id="B62"><mixed-citation xmlns:xlink="http://www.w3.org/1999/xlink" xlink:type="simple"><person-group><name name-style="western"><surname>Saito</surname><given-names>Y</given-names></name><name name-style="western"><surname>Zhang</surname><given-names>YX</given-names></name><name name-style="western"><surname>Mori</surname><given-names>K</given-names></name><name name-style="western"><surname>Ito</surname><given-names>K</given-names></name><name name-style="western"><surname>Sato</surname><given-names>Y</given-names></name><name name-style="western"><surname>Chittenden</surname><given-names>AR</given-names></name><name name-style="western"><surname>Lin</surname><given-names>JZ</given-names></name><name name-style="western"><surname>Chae</surname><given-names>Y</given-names></name><name name-style="western"><surname>Sakagami</surname><given-names>T</given-names></name><name name-style="western"><surname>Sahara</surname><given-names>K</given-names></name></person-group> (<year>2016</year>) Variation in nesting behavior of eight species of spider mites, <italic><tp:taxon-name><tp:taxon-name-part taxon-name-part-type="genus">Stigmaeopsis</tp:taxon-name-part></tp:taxon-name></italic> having sociality. Naturwissenschaften 103(9–10): 10. <ext-link xlink:href="10.1007/s00114-016-1408-6" ext-link-type="doi" xlink:type="simple">https://doi.org/10.1007/s00114-016-1408-6</ext-link></mixed-citation></ref><ref id="B63"><mixed-citation xmlns:xlink="http://www.w3.org/1999/xlink" xlink:type="simple"><person-group><name name-style="western"><surname>Saito</surname><given-names>Y</given-names></name><name name-style="western"><surname>Yukie Sato</surname><given-names>AR</given-names></name><name name-style="western"><surname>Chittenden</surname><given-names>JZL</given-names></name><name name-style="western"><surname>Zhang</surname><given-names>YX</given-names></name></person-group> (<year>2018</year>) <article-title>Description of two new species of <italic><tp:taxon-name><tp:taxon-name-part taxon-name-part-type="genus">Stigmaeopsis</tp:taxon-name-part></tp:taxon-name></italic>, Banks 1917 (<tp:taxon-name><tp:taxon-name-part taxon-name-part-type="subclass">Acari</tp:taxon-name-part></tp:taxon-name>, <tp:taxon-name><tp:taxon-name-part taxon-name-part-type="family">Tetranychidae</tp:taxon-name-part></tp:taxon-name>) inhabiting <italic><tp:taxon-name><tp:taxon-name-part taxon-name-part-type="genus">Miscanthus</tp:taxon-name-part></tp:taxon-name></italic> grasses (<tp:taxon-name><tp:taxon-name-part taxon-name-part-type="family">Poaceae</tp:taxon-name-part></tp:taxon-name>).</article-title><source>Acarologia</source><volume>58</volume>(<issue>2</issue>): <fpage>414</fpage>–<lpage>429</lpage>. <ext-link xlink:href="10.24349/acarologia/20184250" ext-link-type="doi" xlink:type="simple">https://doi.org/10.24349/acarologia/20184250</ext-link></mixed-citation></ref><ref id="B64"><mixed-citation xmlns:xlink="http://www.w3.org/1999/xlink" xlink:type="simple"><person-group><name name-style="western"><surname>Saito</surname><given-names>Y</given-names></name><name name-style="western"><surname>Sato</surname><given-names>Y</given-names></name><name name-style="western"><surname>Kongchuensin</surname><given-names>M</given-names></name><name name-style="western"><surname>Chao</surname><given-names>JT</given-names></name><name name-style="western"><surname>Sahara</surname><given-names>K</given-names></name></person-group> (<year>2019</year>) <article-title>New <italic><tp:taxon-name><tp:taxon-name-part taxon-name-part-type="genus">Stigmaeopsis</tp:taxon-name-part></tp:taxon-name></italic> species on <italic><tp:taxon-name><tp:taxon-name-part taxon-name-part-type="genus">Miscanthus</tp:taxon-name-part></tp:taxon-name></italic> grasses in Taiwan and Thailand (<tp:taxon-name><tp:taxon-name-part taxon-name-part-type="subclass">Acari</tp:taxon-name-part></tp:taxon-name>, <tp:taxon-name><tp:taxon-name-part taxon-name-part-type="family">Tetranychidae</tp:taxon-name-part></tp:taxon-name>).</article-title><source>Systematic and Applied Acarology</source><volume>24</volume>(<issue>4</issue>): <fpage>675</fpage>–<lpage>682</lpage>. <ext-link xlink:href="10.11158/saa.24.4.12" ext-link-type="doi" xlink:type="simple">https://doi.org/10.11158/saa.24.4.12</ext-link></mixed-citation></ref><ref id="B45"><mixed-citation xmlns:xlink="http://www.w3.org/1999/xlink" xlink:type="simple"><person-group><name name-style="western"><surname>Mushtaq</surname><given-names>HMS</given-names></name><name name-style="western"><surname>Alatawi</surname><given-names>FJ</given-names></name><name name-style="western"><surname>Kamran</surname><given-names>M</given-names></name><name name-style="western"><surname>Flechtmann</surname><given-names>CHW</given-names></name></person-group> (<year>2021</year>) <article-title>The genus <italic><tp:taxon-name><tp:taxon-name-part taxon-name-part-type="genus">Oligonychus</tp:taxon-name-part></tp:taxon-name></italic> Berlese (<tp:taxon-name><tp:taxon-name-part taxon-name-part-type="subclass">Acari</tp:taxon-name-part></tp:taxon-name>, <tp:taxon-name><tp:taxon-name-part taxon-name-part-type="order">Prostigmata</tp:taxon-name-part></tp:taxon-name>, <tp:taxon-name><tp:taxon-name-part taxon-name-part-type="family">Tetranychidae</tp:taxon-name-part></tp:taxon-name>): Taxonomic assessment and a key to subgenera, species groups, and subgroups.</article-title><source>ZooKeys</source><volume>1079</volume>: <fpage>89</fpage>–<lpage>127</lpage>. <ext-link xlink:href="10.3897/zookeys.1079.75175" ext-link-type="doi" xlink:type="simple">https://doi.org/10.3897/zookeys.1079.75175</ext-link></mixed-citation></ref><ref id="B46"><mixed-citation xmlns:xlink="http://www.w3.org/1999/xlink" xlink:type="simple"><person-group><name name-style="western"><surname>Mustafa</surname><given-names>G</given-names></name><name name-style="western"><surname>Chaudhri</surname><given-names>WM</given-names></name><name name-style="western"><surname>Yunus</surname><given-names>M</given-names></name></person-group> (<year>1972</year>) <article-title>Bionomics of a new sugarcane mite, <italic><tp:taxon-name><tp:taxon-name-part taxon-name-part-type="genus">Schizotetranychus</tp:taxon-name-part><tp:taxon-name-part taxon-name-part-type="species">mustafaii</tp:taxon-name-part></tp:taxon-name></italic> Mustafa, Chaudhri.</article-title><source>Sind University Research Journal (Pakistan)</source><volume>6</volume>: <fpage>107</fpage>–<lpage>117</lpage>.</mixed-citation></ref></ref-list></tp:taxon-treatment>
